# Supplementary material for: Zinc Ion-Based Switch-on Fluorescence-Sensing Probes for the Detection of Tetracycline
Source: Molecules. 2022 Dec 1;27(23):8403. doi: 10.3390/molecules27238403 (PMC9739377; doi:10.3390/molecules27238403)
Supplement: Supplementary file 1 [file molecules-27-08403-s001.zip]

Archive with 1 entries (1 files):
- molecules-2025975-supplementary.pdf
